# Supplementary material for: A Qualitative Study of Patient and Healthcare Provider Perspectives on Building Multiphasic Exercise Prehabilitation into the Surgical Care Pathway for Head and Neck Cancer
Source: Curr Oncol. 2022 Aug 21;29(8):5942–54. doi: 10.3390/curroncol29080469 (PMC9406549; doi:10.3390/curroncol29080469)
Supplement: Supplementary file 1 [file curroncol-29-00469-s001.zip]

Archive with 3 entries (2 files):
- curroncol-1849042-supplementary-final/
- curroncol-1849042-supplementary-final/curroncol-1849042-supplementary#1.pdf
- curroncol-1849042-supplementary-final/curroncol-1849042-supplementary#2.pdf
